# Supplementary material for: Identification of nucleoid associated proteins (NAPs) under oxidative stress in Staphylococcus aureus
Source: BMC Microbiol. 2017 Oct 2;17:207. doi: 10.1186/s12866-017-1114-3 (PMC5625760; doi:10.1186/s12866-017-1114-3)
Supplement: Supplementary file 1 — NAPs of oxidative stress condition (20 μM PQ, 30 min), Table S2. csNAPs of oxidative stress condition (20 μM PQ, 30 min): csNAPs-ox, Table S3. Ribosomal proteins detected in the nucleoid fraction. (XLSX 50 kb) [file 12866_2017_1114_MOESM1_ESM.xlsx]

## Sheet: Table S1
Table S1. NAPs of oxidative stress condition (20 mM PQ, 30 min)
			PQ(20μM,30min)
			emPAI
ID	Name	Annotation	nucleoid	envelope	top
sau:SA1473	RL21	50S ribosomal protein L21	3.51	3.51	0.83
sau:SA1414	RS20	30S ribosomal protein S20	3.45
sau:SAS033	RL32	50S ribosomal protein L32	3.34
sau:SA1178	Y1415	UPF0154 protein SSP1415	3.23	0.43
sau:SA2032	RL18	50S ribosomal protein L18	2.72	0.3
sau:SA2031	RS5	30S ribosomal protein S5	2.26	1.2	0.81
sau:SA1663	Y1663	UPF0342 protein SA1663	1.82
sau:SA1099	RS2	30S ribosomal protein S2	1.66	2.01	0.44
sau:SA0772	Y772	UPF0337 protein SA0772	1.55
sau:SA1905	ATPB	ATP synthase subunit beta	1.49	0.52	0.15
sau:SA0729	TPIS	Triosephosphate isomerase	1.48	0.14	0.3
sau:SA2025	RS13	30S ribosomal protein S13	1.12		0.65
sau:SA0506	EFTU	Elongation factor Tu	1.11	3.11	0.39
sau:SA1402	Y1402	UPF0365 protein SA1402	1.04	1.25	0.23
sau:SA2035	RL5	50S ribosomal protein L5	1.01	0.69
sau:SA1504	IF3	Translation initiation factor IF-3	1		0.19
sau:SA0731	ENO	Enolase	0.99	0.16	0.36
sau:SA0728	PGK	Phosphoglycerate kinase	0.96		0.29
sau:SA1409	DNAK	Chaperone protein dnaK	0.92	0.06	0.18
sau:SA2043	RS19	30S ribosomal protein S19	0.89
sau:SA1029	FTSZ	Cell division protein ftsZ	0.85	0.42	0.3
sau:SA2048	RS10	30S ribosomal protein S10	0.81	0.81	0.34
sau:SA0459	RL25	50S ribosomal protein L25	0.81	0.16	0.56
sau:SA2041	RS3	30S ribosomal protein S3	0.8	1.08	0.16
sau:SA0496	RL1	50S ribosomal protein L1	0.78	1.05	1.05
sau:SA0505	EFG	Elongation factor G	0.76	0.33	0.15
sau:SA1074	FABG	3-oxoacyl-[acyl-carrier-protein] reductase	0.72
sau:SA2399	ALF1	Fructose-bisphosphate aldolase class 1	0.72		0.54
sau:SA1279	GPSB	Cell cycle protein gpsB	0.69
sau:SA0943-1	ODPA	Pyruvate dehydrogenase E1 component subunit alpha	0.68	0.3
sau:SA1499	TIG	Trigger factor	0.68	0.08	0.25
sau:SA0946	DLDH	Dihydrolipoyl dehydrogenase	0.66	0.16	0.08
sau:SA2022	RL17	50S ribosomal protein L17	0.65
sau:SA2062	SARV	HTH-type transcriptional regulator sarV	0.64
sau:SA0802	Y802	NADH dehydrogenase-like protein SA0802	0.63	0.76	0.08
sau:SA1404	RS21	30S ribosomal protein S21	0.62
sau:SA0945	ODP2	Dihydrolipoyllysine-residue acetyltransferase component of pyruvate dehydrogenase complex	0.59		0.08
sau:SA0898	MENB	Naphthoate synthase	0.59	0.12	0.12
sau:SA2034	RS8	30S ribosomal protein S8	0.59	0	0.59
sau:SA0365	AHPF	Alkyl hydroperoxide reductase subunit F	0.58		0.14
sau:SA1520	KPYK	Pyruvate kinase	0.58	0.87	0.49
sau:SA0503	RS12	30S ribosomal protein S12	0.57		0.25
sau:SA2400	MQO2	Probable malate:quinone oxidoreductase 2	0.57	0.57	0.21
sau:SA0957	Y957	UPF0637 protein SA0957	0.56
sau:SA1100	EFTS	Elongation factor Ts	0.55	0.12	0.39
sau:SA2040	RL16	50S ribosomal protein L16	0.54	0.24	0.54
sau:SA0823	G6PI	Glucose-6-phosphate isomerase	0.54		0.24
sau:SA1053	RPOZ	DNA-directed RNA polymerase subunit omega OS=Staphylococcus aureus (strain bovine RF122 / ET3-1) GN=rpoZ PE=3 SV=1	0.51
sau:SA1572	PEPVL	Putative dipeptidase SAB1611c	0.5		0.15
sau:SA2204	GPMA	23-bisphosphoglycerate-dependent phosphoglycerate mutase	0.49
sau:SA1659	PRSA	Foldase protein prsA	0.49	0.35	0.11
sau:SA1907	ATPA	ATP synthase subunit alpha	0.49	0.94	0.14
sau:SA0727	G3P1	Glyceraldehyde-3-phosphate dehydrogenase 1	0.48	0.63	0.99
sau:SA1535	TPX	Probable thiol peroxidase	0.47
sau:SA1560	Y1560	UPF0478 protein SA1560	0.47	0.79	0.47
sau:SA1532	Y1532	Putative universal stress protein SA1532	0.46	0.21
sau:SA1094	TRMFO	Methylenetetrahydrofolate--tRNA-(uracil-5-)-methyltransferase trmFO	0.45	0.08	0.08
sau:SA1984	ASP23	Alkaline shock protein 23	0.44	0.2
sau:SA0934	PTHP	Phosphocarrier protein HPr	0.43
sau:SA1909	ATPF	ATP synthase subunit b	0.43	0.2
sau:SA1653	TRAP	Signal transduction protein TRAP	0.43		0.43
sau:SA0468	HPRT	Hypoxanthine-guanine phosphoribosyltransferase	0.42
sau:SA1305	DBH	DNA-binding protein HU	0.42
sau:SA1922	RL31B	50S ribosomal protein L31 type B	0.41
sau:SA0494	NUSG	Transcription antitermination protein nusG	0.41	0.19	0.19
sau:SA1927	ALF2	Fructose-bisphosphate aldolase	0.41		0.26
sau:SA0375	IMDH	Inosine-5~-monophosphate dehydrogenase	0.41	0.31	0.31
sau:SA0778	Y778	UPF0051 protein SAB0778	0.41	0.07	0.62
sau:SA1102	RRF	Ribosome-recycling factor	0.41		0.41
sau:SA0366	AHPC	Alkyl hydroperoxide reductase subunit C	0.4
sau:SA0478	PDXT	Glutamine amidotransferase subunit pdxT	0.4
sau:SA0477	PDXS	Pyridoxal biosynthesis lyase pdxS	0.4	0.25	0.25
sau:SA1081	RS16	30S ribosomal protein S16	0.39
sau:SA1471	RL27	50S ribosomal protein L27	0.39
sau:SA0500	RPOB	DNA-directed RNA polymerase subunit beta	0.39	0.12	0.15
sau:SA1116	RS15	30S ribosomal protein S15 OS=Staphylococcus aureus (strain Mu3 / ATCC 700698) GN=rpsO PE=3 SV=1	0.38
sau:SA0829	Y829	Uncharacterized protein SA0829	0.38	0.24	0.24
sau:SA0501	RPOC	DNA-directed RNA polymerase subunit beta~	0.38	0.16	0.11
sau:SA0475	SYK	Lysyl-tRNA synthetase	0.37	0.46	0.14
sau:SA0944	ODPB	Pyruvate dehydrogenase E1 component subunit beta	0.36	1.25	0.84
sau:SA1521	K6PF	6-phosphofructokinase	0.36	0.11	0.23
sau:SA2023	RPOA	DNA-directed RNA polymerase subunit alpha	0.36	0.23	0.23
sau:SA2047	RL3	50S ribosomal protein L3	0.35		1.11
sau:SA1069	Y1069	Uncharacterized protein SA1069	0.35	0.43	0.13
sau:SA1550	SYY	Tyrosyl-tRNA synthetase	0.35	0.08	0.08
sau:SA2036	RL24	50S ribosomal protein L24	0.34
sau:SA2027	KAD	Adenylate kinase	0.34
sau:SA0437	Y428	UPF0133 protein SAB0428	0.34	0
sau:SA1307	ENGA	GTP-binding protein engA	0.34	0.16	0.08
sau:SA2311	Y2311	Putative NAD(P)H nitroreductase SA2311	0.32
sau:SA1871	RSBV	Anti-sigma-B factor antagonist	0.32
sau:SA1117	PNP	Polyribonucleotide nucleotidyltransferase	0.32	0.05	0.1
sau:SA2042	RL22	50S ribosomal protein L22	0.31	5.49	0.31
sau:SA1715	GATB	Aspartyl/glutamyl-tRNA(Asn/Gln) amidotransferase subunit B	0.31	0.07	0.14
sau:SA1101	PYRH	Uridylate kinase	0.31	0.14
sau:SA1502	RL20	50S ribosomal protein L20	0.29	0.66
sau:SA1184	ACON	Aconitate hydratase	0.29	0.04	0.12
sau:SA0002	DPO3B	DNA polymerase III subunit beta	0.29		0.09
sau:SA2024	RS11	30S ribosomal protein S11	0.28	0.65	1.11
sau:SA0033	KANU	Kanamycin nucleotidyltransferase	0.28	0.13
sau:SA1533	ACKA	Acetate kinase	0.28	0.18	0.63
sau:SA1098	CODY	GTP-sensing transcriptional pleiotropic repressor codY	0.28	0.13	0.13
sau:SA1177	TKT	Transketolase	0.28	0.11	0.11
sau:SA0843	FABF	3-oxoacyl-[acyl-carrier-protein] synthase 2	0.28	0.28	0.09
sau:SA2044	RL2	50S ribosomal protein L2	0.27	0.13	0.42
sau:SA0573	SARA	Transcriptional regulator sarA	0.26
sau:SA0495	RL11	50S ribosomal protein L11	0.26	0.26	0.26
sau:SA1517	IDH	Isocitrate dehydrogenase [NADP]	0.26	0.17	0.26
sau:SA1142	GLPD	Aerobic glycerol-3-phosphate dehydrogenase	0.26	0.5	0.12
sau:SA1112	IF2	Translation initiation factor IF-2	0.26	0.2	0.15
sau:SA2029	RL15	50S ribosomal protein L15	0.25
sau:SA2423	CLFB	Clumping factor B	0.25		0.04
sau:SA0107	SPA	Immunoglobulin G-binding protein A	0.25		0.16
sau:SA1906	ATPG	ATP synthase gamma chain	0.25	0.25
sau:SA1089	SUCD	Succinyl-CoA ligase [ADP-forming] subunit alpha	0.25		0.12
sau:SA1901	FABZ	(3R)-hydroxymyristoyl-[acyl-carrier-protein] dehydratase	0.24
sau:SA1488	SYV	Valyl-tRNA synthetase	0.24		0.04
sau:SA1561	MURC	UDP-N-acetylmuramate--L-alanine ligase	0.24
sau:SA0471	CYSK	Cysteine synthase	0.24	0.24	0.24
sau:SA0719	TRXB	Thioredoxin reductase	0.24		0.24
sau:SA1150	GLNA	Glutamine synthetase	0.24	0.07	0.07
sau:SA1539	EZRA	Septation ring formation regulator ezrA	0.24	0.18
sau:SA1287	SYN	Asparaginyl-tRNA synthetase	0.24	0.16
sau:SA1342	6PGD	6-phosphogluconate dehydrogenase decarboxylating	0.23	0.23	0.41
sau:SA1735	PPAC	Probable manganese-dependent inorganic pyrophosphatase	0.23	0.37	0.37
sau:SA1028	FTSA	Cell division protein ftsA	0.23	0.07	0.15
sau:SA1312	EBPS	Elastin-binding protein ebpS	0.23	0.07
sau:SA1172	GUAC	GMP reductase	0.22
sau:SA1870	RSBW	Serine-protein kinase rsbW	0.22
sau:SA0480	CTSR	Transcriptional regulator ctsR	0.22
sau:SA0520	SDRD	Serine-aspartate repeat-containing protein D	0.22
sau:SA0497	RL10	50S ribosomal protein L10	0.22	0.49	0.22
sau:SA0504	RS7	30S ribosomal protein S7	0.22	0.22
sau:SA2312	LDHD	D-lactate dehydrogenase	0.22		0.22
sau:SA0483	CLPC	ATP-dependent Clp protease ATP-binding subunit clpC	0.22	0.04	0.27
sau:SA0370	Y361	Uncharacterized protein MW0361	0.22
sau:SA0855	SYW	Tryptophanyl-tRNA synthetase	0.21		0.1
sau:SA2070	MOAB	Molybdenum cofactor biosynthesis protein B	0.21		0.21
sau:SA1128	RECA	Protein recA	0.21	0.21
sau:SA1255	PTGA	Glucose-specific phosphotransferase enzyme IIA component	0.21	0.21
sau:SA1885	Y1885	Probable DEAD-box ATP-dependent RNA helicase SA1885	0.21	0.37	0.14
sau:SA1251	MURG	UDP-N-acetylglucosamine--N-acetylmuramyl-(pentapeptide) pyrophosphoryl-undecaprenol N-acetylglucosamine transferase	0.2
sau:SA1583	ROT	HTH-type transcriptional regulator rot	0.2
sau:SA0977	ISDA	Iron-regulated surface determinant protein A	0.2
sau:SA0512	ILVE	Probable branched-chain-amino-acid aminotransferase	0.2
sau:SA0376	GUAA	GMP synthase [glutamine-hydrolyzing]	0.2	0.13	0.06
sau:SA1929	PYRG	CTP synthase	0.2		0.13
sau:SA0942	DEF	Peptide deformylase	0.19
sau:SA0913	QOX2	Probable quinol oxidase subunit 2	0.19	0.82
sau:SA1408	DNAJ	Chaperone protein dnaJ	0.19	0.29	0.19
sau:SA1088	SUCC	Succinyl-CoA ligase [ADP-forming] subunit beta	0.19	0.09	0.19
sau:SA0935	PT1	Phosphoenolpyruvate-protein phosphotransferase	0.19	0.06	0.26
sau:SA1106	SYP	Prolyl-tRNA synthetase	0.19	0.25	0.06
sau:SA1390	RPOD	RNA polymerase sigma factor rpoD	0.19	0.19
sau:SA1032	SEPF	Cell division protein sepF	0.18
sau:SA0723	CLPP	ATP-dependent Clp protease proteolytic subunit	0.18	0.39	0.18
sau:SA1308	RS1	30S ribosomal protein S1	0.18		0.09
sau:SA1874	ALR	Alanine racemase	0.18		0.09
sau:SA1914	UPP	Uracil phosphoribosyltransferase	0.17
sau:SA0528	HPS	3-hexulose-6-phosphate synthase	0.17
sau:SA1497	ENGB	Probable GTP-binding protein engB	0.17
sau:SA2046	RL4	50S ribosomal protein L4	0.17
sau:SA1468	RUVA	Holliday junction ATP-dependent DNA helicase ruvA	0.17
sau:SAS052	RS4	30S ribosomal protein S4	0.17	1.93	0.85
sau:SA1727	Y1041	UPF0316 protein SH1041	0.17	0.17
sau:SA0018	WALK	Sensor protein kinase walK	0.17	0.17
sau:SA1926	MURA2	UDP-N-acetylglucosamine 1-carboxyvinyltransferase 2	0.17		0.08
sau:SA1915	GLYA	Serine hydroxymethyltransferase	0.17		0.08
sau:SA2356	ISAA	Probable transglycosylase isaA	0.16
sau:SA0204	ACPD	FMN-dependent NADH-azoreductase	0.16
sau:SA0911	QOX3	Probable quinol oxidase subunit 3	0.16
sau:SA0133	DEOC1	Deoxyribose-phosphate aldolase; K01619 deoxyribose-phosphate aldolase	0.16
sau:SA0448	SYM	Methionyl-tRNA synthetase	0.16	0.1	0.1
sau:SA0835	CLPB	Chaperone protein clpB	0.16	0.04	0.12
sau:SA1965	GLMM	Phosphoglucosamine mutase	0.16		0.08
sau:SA1207	FEMB	Aminoacyltransferase femB	0.16	0.16
sau:SA1457	SYH	Histidyl-tRNA synthetase	0.16	0.08
sau:SA0006	GYRA	DNA gyrase subunit A	0.16	0.08	0.04
sau:SA0307	NANE	Putative N-acetylmannosamine-6-phosphate 2-epimerase	0.15
sau:SA1309	KCY	Cytidylate kinase	0.15		0.33
sau:SA2336	CLPL	ATP-dependent Clp protease ATP-binding subunit clpL	0.15		0.05
sau:SA1924	ALD1	Putative aldehyde dehydrogenase SAUSA300_2076	0.15	0.32	0.23
sau:SA1093	TOP1	DNA topoisomerase 1	0.15	0.05
sau:SA1394	SYG	Glycyl-tRNA synthetase	0.14	0.07
sau:SA1704	AMPM	Methionine aminopeptidase	0.14
sau:SA0017	WALR	Transcriptional regulatory protein walR	0.14	0.14
sau:SA0486	SYE	Glutamyl-tRNA synthetase	0.14		0.07
sau:SA0537	THID	Phosphomethylpyrimidine kinase	0.13
sau:SA0774	Y208	Probable ABC transporter ATP-binding protein SpyM3_0208/SPs0214	0.13
sau:SA2392	PANB	3-methyl-2-oxobutanoate hydroxymethyltransferase	0.13
sau:SA1932	COAW	Type II pantothenate kinase	0.13
sau:SA1129	CNPD	2~3~-cyclic-nucleotide 2~-phosphodiesterase	0.13
sau:SA0544	Y542	UPF0447 protein MW0542	0.13
sau:SA2274	Y2274	Uncharacterized protein SA2274	0.13
sau:SA0367	NFRA	NADPH-dependent oxidoreductase	0.13
sau:SA1087	RNH2	rnhB; ribonuclease HII; K03470 ribonucleas	0.13
sau:SA0092	Y052	hypothetical protein	0.13
sau:SA0093	Y093	hypothetical protein	0.13
sau:SA2093	SSAA2	Staphylococcal secretory antigen ssaA2	0.13	0.44
sau:SA0765	S3AD	Streptomycin 3~~-adenylyltransferase	0.13	1.09
sau:SA0048	ERMA	rRNA adenine N-6-methyltransferase	0.13	0.46
sau:SA1553	FTHS	Formate--tetrahydrofolate ligase	0.13	0.13
sau:SA1170	CATA	Catalase	0.13	0.2	0.13
sau:SA2021	CBIO2	Cobalt import ATP-binding protein cbiO 2 OS=Staphylococcus aureus (strain USA300) GN=cbiO2 PE=3 SV=1	0.13	0.13
sau:SA0879	HTRAL	Serine protease htrA-like	0.13	0.04
sau:SA1571	DAAA	D-alanine aminotransferase	0.12
sau:SA2275	Y2275	Uncharacterized lipoprotein SA2275	0.12
sau:SA2084	URE1	Urease subunit alpha	0.12
sau:SA0865	PPNK	Probable inorganic polyphosphate/ATP-NAD kinase OS=Staphylococcus aureus (strain bovine RF122 / ET3-1) GN=ppnK PE=3 SV=1	0.12
sau:SA2288	GTAB	UTP--glucose-1-phosphate uridylyltransferase	0.12	0.25	0.12
sau:SA2269	Y2269	Uncharacterized protein SA2269	0.12	0.12
sau:SA2273	Y2273	Uncharacterized lipoprotein SA2273	0.12	0.12
sau:SA0232	LDH1	L-lactate dehydrogenase 1	0.11
sau:SA1564	Y1603	UPF0354 protein SAB1603c	0.11
sau:SA1396	ERA	GTP-binding protein era homolog	0.11
sau:SA2395	LDH2	L-lactate dehydrogenase 2	0.11
sau:SA1456	SYD	Aspartyl-tRNA synthetase	0.11
sau:SA1073	FABD	Malonyl CoA-acyl carrier protein transacylase	0.11		0.24
sau:SA0785	LIPA	Lipoyl synthase	0.11	0.1
sau:SA2098	Y2178	Putative 2-hydroxyacid dehydrogenase SAB2178	0.11	0.11
sau:SA1893	OXAA	Membrane protein oxaA	0.11	0.11
sau:SA1114	TRUB	tRNA pseudouridine synthase B	0.11	0.11	0.11
sau:SA2285	PLS	Putative surface protein SAV2496/SAV2497	0.11	0.06	0.03
sau:SA1195	MSRR	Regulatory protein msrR	0.1
sau:SA1260	TYSY	Thymidylate synthase	0.1
sau:SA0511	Y508	Uncharacterized epimerase/dehydratase MW0508	0.1	0.1	0.1
sau:SA1022	MRAW	S-adenosyl-L-methionine-dependent methyltransferase mraW	0.1	0.1
sau:SA1506	SYT	Threonyl-tRNA synthetase	0.1	0.16
sau:SA0818	OAT2	Ornithine aminotransferase 2	0.09
sau:SA1449	MNMA	tRNA-specific 2-thiouridylase mnmA	0.09
sau:SA1920	RF1	Peptide chain release factor 1	0.09
sau:SA1887	DDL	D-alanine--D-alanine ligase	0.09
sau:SA1299	AROC	Chorismate synthase	0.09
sau:SA0508	KBL	2-amino-3-ketobutyrate coenzyme A ligase	0.09		0.09
sau:SA0342	THLA	Probable acetyl-CoA acyltransferase	0.09		0.09
sau:SA0950	POTA	Spermidine/putrescine import ATP-binding protein potA	0.09	0.09
sau:SA0521	SDRE	Serine-aspartate repeat-containing protein E	0.09		0.03
sau:SA1724	PUR8	Adenylosuccinate lyase	0.08
sau:SA1814	DAPE	Probable succinyl-diaminopimelate desuccinylase	0.08
sau:SA0986	SYFB	Phenylalanyl-tRNA synthetase beta chain	0.08
sau:SA1938	PDP	Pyrimidine-nucleoside phosphorylase	0.08	0.08	0.08
sau:SA1206	FEMA	Aminoacyltransferase femA	0.08		0.08
sau:SA1244	ODO2	Dihydrolipoyllysine-residue succinyltransferase component of 2-oxoglutarate dehydrogenase complex	0.08	0.08
sau:SA1446	SYA	Alanyl-tRNA synthetase	0.08	0.16	0.16
sau:SA0009	SYS	Seryl-tRNA synthetase	0.08	0.08	0.16
sau:SA1902	MURA1	UDP-N-acetylglucosamine 1-carboxyvinyltransferase 1	0.08	0.08
sau:SA0905	ATL	Bifunctional autolysin	0.08	0.05
sau:SA0708	SECA	Protein translocase subunit secA	0.08	0.12	0.08
sau:SA1498	CLPX	ATP-dependent Clp protease ATP-binding subunit clpX	0.08	0.08
sau:SA2126	LYRA	Lysostaphin resistance protein A	0.08	0.17
sau:SA1105	Y1105	Putative zinc metalloprotease SA1105	0.08	0.08
sau:SA2068	MOEA	Molybdopterin biosynthesis protein moeA	0.08		0.27
sau:SA0162	ALDA	Putative aldehyde dehydrogenase aldA	0.07
sau:SA1669	FUMC	Fumarate hydratase class II	0.07
sau:SA0488	SYC	Cysteinyl-tRNA synthetase	0.07
sau:SA0922	PUR1	purF; amidophosphoribosyltransferase; K007	0.07
sau:SA1496	HEM1	Glutamyl-tRNA reductase OS=Staphylococcus aureus (strain MRSA252) GN=hemA PE=3 SV=1	0.07
sau:SA2341	ROCA	1-pyrroline-5-carboxylate dehydrogenase	0.07		0.07
sau:SA2102	FDHL	Putative formate dehydrogenase SAV2309	0.07	0.07	0.03
sau:SA1141	GLPK	Glycerol kinase	0.07	0.07	0.07
sau:SA0793	DLTA	D-alanine--poly(phosphoribitol) ligase subunit 1	0.07	0.07
sau:SA1991	LACG	6-phospho-beta-galactosidase	0.07		0.07
sau:SA0001	DNAA	Chromosomal replication initiator protein dnaA OS=Staphylococcus aureus (strain bovine RF122 / ET3-1) GN=dnaA PE=3 SV=1	0.07	0.15
sau:SA1253	CTPAL	Probable ctpA-like serine protease	0.07	0.07
sau:SA1891	CLS	Cardiolipin synthetase	0.07	0.07
sau:SA0940	RNJ1	Ribonuclease J 1	0.06
sau:SA1836	CH60	60 kDa chaperonin	0.06	0.13	0.13
sau:SA1959	GLMS	Glucosamine--fructose-6-phosphate aminotransferase [isomerizing]	0.06	0.12	0.06
sau:SA1046	CARB	Carbamoyl-phosphate synthase large chain	0.06	0.03	0.03
sau:SA0564	SYR	Arginyl-tRNA synthetase	0.06		0.06
sau:SA1118	RNJ2	Ribonuclease J 2	0.06	0.12	0.06
sau:SA1134	MIAB	(Dimethylallyl)adenosine tRNA methylthiotransferase miaB	0.06	0.2
sau:SA1188	PARE	DNA topoisomerase 4 subunit B	0.05	0.05
sau:SA1954	TNPB	tnpB; transposition regulatory protein Tnp	0.05
sau:SA0976	ISDB	isdB; hypothetical protein	0.05
sau:SA2354	OATA	hypothetical protein	0.05
sau:SA1413	LEPA	GTP-binding protein lepA	0.05	0.11	0.11
sau:SA0183	PTG3C	PTS system glucose-specific EIICBA component	0.05	0.05
sau:SA1720	DNLJ	DNA ligase	0.05		0.05
sau:SA0912	QOX1	Probable quinol oxidase subunit 1	0.05	0.15
sau:SA1107	DPO3	DNA polymerase III polC-type	0.05	0.05
sau:SA1579	SYL	Leucyl-tRNA synthetase	0.04
sau:SA0742	CLFA	Clumping factor A	0.04
sau:SA1189	PARC	DNA topoisomerase 4 subunit A	0.04
sau:SA2442	SECA2	Protein translocase subunit secA 2	0.04	0
sau:SA0991	MUTS2	MutS2 protein OS=Staphylococcus aureus (strain JH1) GN=mutS2 PE=3 SV=1	0.04
sau:SA1245	ODO1	2-oxoglutarate dehydrogenase E1 component	0.04
sau:SA0218	PFLB	Formate acetyltransferase	0.04	0.04
sau:SA2344	COPA	Copper-exporting P-type ATPase A	0.04	0.13
sau:SA1119	FTSK	DNA translocase ftsK OS=Lactobacillus plantarum GN=ftsK PE=3 SV=1	0.04	0.04
sau:SA2291	FNBA	Fibronectin-binding protein A OS=Staphylococcus aureus (strain Mu50 / ATCC 700699) GN=fnbA PE=3 SV=1	0.03
sau:SA0189	HSDR	Type-1 restriction enzyme R protein	0.03	0.03
sau:SA1268	EBH	Extracellular matrix-binding protein ebh OS=Staphylococcus aureus (strain NCTC 8325) GN=ebh PE=1 SV=1	0.01
sau:SA0562	ADH	Alcohol dehydrogenase	0
sau:SA1510	G3P2	Glyceraldehyde-3-phosphate dehydrogenase 2	0
sau:SA2391	PANC	Pantothenate synthetase	0
sau:SA1267	EBH	Extracellular matrix-binding protein ebh OS=Staphylococcus aureus (strain JH1) GN=ebh PE=4 SV=1	0
sau:SA1844	AGRA	agrA; accessory gene regulator A; K07707 t	0
sau:SA1716	GATA	Glutamyl-tRNA(Gln) amidotransferase subunit A	0	0.07	0.23
red: orthologues of E. coli major NAPs
green: transcription factor
dark blue: DNA/RNA binding proteins
pale blue: ribosomal proteins
pink background: global regulators
yellow background: oxidoreductases
gray background: fatty acid metabolism enzymes
Underlined: Uncharacterized proteins

## Sheet: Table S2
Table S2. csNAPs of oxidative stress condition (20 mM PQ, 30 min) : csNAPs-ox
						csNAPs-log	csNAPs-st
			emPAI			emPAI
ID	gene	Annotation	nucleoid	DBS	RBS	nucleoid
sau:SA1305	hu	DNA-binding protein HU	0.42	25.5556	26.6667	0.42	1.85
sau:SA2062	sarV	HTH-type transcriptional regulator sarV	0.64	6.89655	8.62069		1.1
sau:SA0573	sarA	Transcriptional regulator sarA	0.26	2.41935	5.64516	0.26	0.26
sau:SA0480	ctsR	Transcriptional regulator ctsR	0.22	16.3399	10.4575
sau:SA1583	rot	HTH-type transcriptional regulator rot	0.2	1.96078	2.61438	0.2
sau:SA1195	msrR	Regulatory protein msrR	0.1	17.1254	20.1835
sau:SA1504	infC	Translation initiation factor IF-3	1	15.1163	29.6512
sau:SA1279	gpsB	Cell cycle protein gpsB	0.69	21.0526	11.4035
sau:SA1053	rpoZ	DNA-directed RNA polymerase subunit omega	0.51	8.33333	12.5
sau:SA1032	sepF	Cell division protein sepF	0.18	17.6471	11.7647		0.4
sau:SA1468	ruvA	Holliday junction ATP-dependent DNA helicase ruvA	0.17	5.5	9.5		0.17
sau:SA1087	rnhB	rnhB; ribonuclease HII; K03470 ribonucleas	0.13	8.23529	11.7647
sau:SA0940	rnj1	Ribonuclease J 1	0.06	2.83186	4.42478		0.19
sau:SA1188	parE	DNA topoisomerase 4 subunit B	0.05	10.9774	17.7444		0.05
sau:SA1189	parC	DNA topoisomerase 4 subunit A	0.04	13.25	9.625
sau:SA1414	rpsT	30S ribosomal protein S20	3.45	40.9639	46.988	2.06
sau:SAS033	rpmF	50S ribosomal protein L32	3.34	42.1053	52.6316
sau:SA2032	rplR	50S ribosomal protein L18	2.72	29.4118	37.8151
sau:SA2043	rpsS	30S ribosomal protein S19	0.89	32.6087	43.4783	0.38	1.6
sau:SA2022	rplQ	50S ribosomal protein L17	0.65	25.4098	34.4262	0.29
sau:SA1404	rpsU	30S ribosomal protein S21	0.62	34.4828	43.1034	0.62
sau:SA1922	rpmE2	50S ribosomal protein L31 type B	0.41	25	21.4286
sau:SA1081	rpsP	30S ribosomal protein S16	0.39	24.1758	42.8571	0.39	0.39
sau:SA1471	rpmA	50S ribosomal protein L27	0.39	35.1064	44.6809		0.39
sau:SA1116	rpsO	30S ribosomal protein S15	0.38	21.3483	0
sau:SA2036	rplX	50S ribosomal protein L24	0.34	16.1905	29.5238	0.81
sau:SA2029	rplO	50S ribosomal protein L15	0.25	32.8767	43.1507	0.56
sau:SA2046	rplD	50S ribosomal protein L4	0.17	27.0531	32.8502
sau:SA0092	SA0092	hypothetical protein	3.23	17.9688	19.5312
sau:SA1663	SA1663	UPF0342 protein SA1663	1.82	0	0.877193	1.17	1.82
sau:SA0093	SA0093	hypothetical protein	1.55	18.75	19.1406
sau:SA1074	fabG	3-oxoacyl-[acyl-carrier-protein] reductase	0.72	4.47154	6.09756	0.31	0.72
sau:SA0133	dra	Deoxyribose-phosphate aldolase	0.59	9.09091	11.8182
sau:SA0162	aldA	Putative aldehyde dehydrogenase aldA	0.58	2.62626	5.25253
sau:SA0957	SA0957	UPF0637 protein SA0957	0.56	21.5686	19.1176	0.16
sau:SA0204	acpD	FMN-dependent NADH-azoreductase	0.49	4.80769	3.36538		0.16
sau:SA0232	lctE	L-lactate dehydrogenase 1	0.47	6.62461	11.3565
sau:SA0307	nanE	Putative N-acetylmannosamine-6-phosphate 2-epimerase	0.43	1.8018	3.6036		0.15
sau:SA0365	ahpF	Alkyl hydroperoxide reductase subunit F	0.42	3.5503	5.12821
sau:SA0366	ahpC	Alkyl hydroperoxide reductase subunit C	0.4	1.5873	2.1164	0.95
sau:SA0367	nfrA	NADPH-dependent oxidoreductase	0.4	7.96813	9.56175		0.13
sau:SA0468	hprT	Hypoxanthine-guanine phosphoribosyltransferase	0.34	2.7933	8.93855
sau:SA0478	pdxT	Glutamine amidotransferase subunit pdxT	0.32	2.15054	5.91398		0.97
sau:SA0488	syc	Cysteinyl-tRNA synthetase	0.32	5.36481	6.65236
sau:SA2423	clfB	Clumping factor B	0.25	2.96465	3.42075		0.12
sau:SA1901	fabZ	(3R)-hydroxymyristoyl-[acyl-carrier-protein] dehydratase	0.24	6.16438	8.21918	0.53	0.9
sau:SA0512	ilvE	Probable branched-chain-amino-acid aminotransferase	0.24	2.51397	5.58659
sau:SA0520	sdrD	Serine-aspartate repeat-containing protein D	0.24	6.06498	4.40433
sau:SA1172	guaC	GMP reductase	0.22	3.69231	8.61538	0.1
sau:SA0537	thiD	Phosphomethylpyrimidine kinase	0.22	0.724638	3.62319
sau:SA0544	SA0544	UPF0447 protein MW0542; heme peroxidase	0.22	9.6	7.2
sau:SA0772	Y772	UPF0337 protein SA0772	0.2	26.5625	20.3125
sau:SA0818	rocD	Ornithine aminotransferase 2	0.2	3.0303	6.81818
sau:SA0977	isdA	Iron-regulated surface determinant protein A	0.2	10.5714	10.8571	0.1	0.2
sau:SA0942	def	Peptide deformylase	0.19	1.0929	6.01093	0.41
sau:SA0528	hps	3-hexulose-6-phosphate synthase	0.17	1.90476	3.33333	0.17
sau:SA0865	ppnK	Probable inorganic polyphosphate/ATP-NAD kinase	0.17	4.08922	8.92193
sau:SA0911	qoxC	Probable quinol oxidase subunit 3	0.17	6.46766	2.98507
sau:SA0922	purF	purF; amidophosphoribosyltransferase; K007	0.16	3.64372	3.64372
sau:SA0934	pthP	Phosphocarrier protein HPr	0.16	10.2273	9.09091	0.42
sau:SA0945	odp2	Dihydrolipoyllysine-residue acetyltransferase component of pyruvate dehydrogenase complex	0.16	6.74419	10.4651
sau:SA0986	pheT	Phenylalanyl-tRNA synthetase beta chain	0.16	3.75	4.875
sau:SA0991	mutS2	MutS2 protein	0.15	5.37084	7.16113
sau:SA1129	cnpD	2~3~-cyclic-nucleotide 2~-phosphodiesterase	0.14	6.55106	9.63391	0.13
sau:SA1178	SA1178	UPF0154 protein SSP1415	0.14	16.25	17.5		2.14
sau:SA0774	SA0774	Probable ABC transporter ATP-binding protein SpyM3_0208/SPs0214	0.13	4.34783	7.11462	0.13	0.46
sau:SA1932	coaW	Type II pantothenate kinase	0.13	8.61423	10.4869	0.13	0.13
sau:SA1245	odo1	2-oxoglutarate dehydrogenase E1 component	0.13	7.47253	8.79121
sau:SA1251	murG	UDP-N-acetylglucosamine--N-acetylmuramyl-(pentapeptide) pyrophosphoryl-undecaprenol N-acetylglucosamine transferase	0.13	5.05618	10.3933
sau:SA1260	thyA	Thymidylate synthase	0.13	8.1761	9.1195
sau:SA1299	aroC	Chorismate synthase	0.13	13.1443	0
sau:SA1394	glyS	Glycyl-tRNA synthetase	0.13	4.75162	5.61555
sau:SA1449	mnmA	tRNA-specific 2-thiouridylase mnmA	0.13	4.56989	9.94624		0.09
sau:SA1456	sspS	Aspartyl-tRNA synthetase	0.13	4.59184	10.3741
sau:SA1488	valS	Valyl-tRNA synthetase	0.13	5.02283	5.93607
sau:SA1496	hemA	Glutamyl-tRNA reductase	0.12	4.91071	7.36607
sau:SA1497	engB	Probable GTP-binding protein engB	0.12	6.12245	12.7551
sau:SA1510	gapB	Glyceraldehyde-3-phosphate dehydrogenase 2	0.12	13.1965	14.6628
sau:SA1535	tpx	Probable thiol peroxidase	0.12	1.21951	2.43902
sau:SA1396	era	GTP-binding protein era homolog	0.11	4.68227	10.0334	0.11
sau:SA1564	SA1564	UPF0354 protein SAB1603c	0.11	12.6316	13.3333	0.11
sau:SA1561	murC	UDP-N-acetylmuramate--L-alanine ligase	0.11	4.80549	7.32265
sau:SA1571	daaA	D-alanine aminotransferase	0.11	3.19149	6.38298
sau:SA1579	leuS	Leucyl-tRNA synthetase	0.11	3.85572	4.85075
sau:SA1669	fumC	Fumarate hydratase class II	0.1	4.77223	7.15835
sau:SA1704	map	Methionine aminopeptidase	0.09	1.98413	3.1746		0.29
sau:SA1724	purB	Adenylosuccinate lyase	0.09	5.10441	6.72854
sau:SA1814	dapE	Probable succinyl-diaminopimelate desuccinylase	0.09	0.2457	2.9484
sau:SA1844	agrA	agrA; accessory gene regulator A; K07707 t	0.09	2.10084	6.72269
sau:SA1870	rsbW	Serine-protein kinase rsbW	0.09	6.91824	3.14465
sau:SA1871	rsbV	Anti-sigma-B factor antagonist	0.08	3.7037	4.62963		0.32
sau:SA1887	ddl	D-alanine--D-alanine ligase	0.08	2.52809	5.89888		0.09
sau:SA1914	upp	Uracil phosphoribosyltransferase	0.08	7.17703	9.56938
sau:SA1920	prfA	Peptide chain release factor 1	0.07	15.9218	17.5978
sau:SA1954	tnpB	tnpB; transposition regulatory protein Tnp	0.07	9.68254	10.1587
sau:SA2027	adk	Adenylate kinase	0.07	5.11628	7.44186
sau:SA2084	ureC	Urease subunit alpha	0.07	10.5079	14.1856
sau:SA2204	gpmA	23-bisphosphoglycerate-dependent phosphoglycerate mutase	0.07	3.94737	7.89474
sau:SA0976	isdB	isdB; hypothetical protein	0.05	9.14729	8.99225
sau:SA2274	SA2274	Uncharacterized protein SA2274	0.05	16.3424	19.4553		0.13
sau:SA2275	SA2275	Uncharacterized lipoprotein SA2275	0.05	17.0543	18.6047		0.12
sau:SA2311	SA2311	Putative NAD(P)H nitroreductase SA2311	0.04	4.93274	6.72646
sau:SA2354	oatA	hypothetical protein	0.04	9.78441	10.2819
sau:SA2391	panC	Pantothenate synthetase	0.04	5.30035	8.83392
sau:SA0742	clfA	Clumping factor A	0.04	3.74115	4.44894		0.08
sau:SA2356	isaA	Probable transglycosylase isaA	0.04	32.618	9.44206		0.34
sau:SA2291	fnbA	Fibronectin-binding protein A	0.03	6.74374	5.00963
sau:SA1268	ebhB	Extracellular matrix-binding protein ebh	0.01	-	-
sau:SA0562	adh1	Alcohol dehydrogenase	0	1.19048	4.46429	0.1
sau:SA2392	panB	3-methyl-2-oxobutanoate hydroxymethyltransferase	0	5.14706	12.1324		0.44
sau:SA2395	ldH2	L-lactate dehydrogenase 2	0	6.58307	11.2853
sau:SA2442	azi	Protein translocase subunit secA 2	0	7.1608	10.6784
sau:SA1267	ebhA	Extracellular matrix-binding protein ebh	0	-	-
		total	18.67
red: orthologues of E. coli major NAPs
green: transcription factor
dark blue: DNA/RNA binding proteins
pale blue: ribosomal proteins
pink background: global regulators
yellow background: oxidoreductases
gray background: fatty acid metabolism enzymes

## Sheet: Table S3
Table S3. Ribosomal proteins detected in the nucleoid fraction
	oxidative	log	stationary
S1	△		△
S2	△	△	△
S3	△	△	△
S4	△	△	△
S5	△	△	△
S6		●	●
S7	△	●	△
S8	△	△	△
S9			△
S10	△	△	△
S11	△	△	△
S12	△	△	△
S13	△	△	△
S15	●
S16	●	●	●
S17		△	●
S18		●	●
S19	●	●	●
S20	●	●	△
S21	●	●
L1	△	△	△
L2	△	△	△
L3	△	△	△
L4	●	△	△
L5	△	△	△
L6		●	△
L7		△	△
L10	△	△	△
L11	△	△	△
L12		△	△
L13		△	△
L14		●	△
L15	●	●	△
L16	△	△	●
L17	●	●	△
L18	●	△	△
L19			△
L20	△	△	△
L21	△	△	△
L22	△	△	△
L23		△	△
L24	●	●
L25	△	△	△
L27	●		●
L28			●
L29		●	△
L30		△	△
L31	●
L32	●	△	△
L36		△	●
total	35	43	46
Filled circle: csNAPs
Triangle: NAPs (detected in the nucleoid fraction, but not regarded as csNAPs)
